# Supplementary material for: Evaluation of Diagnostic and Triage Accuracy and Usability of a Symptom Checker in an Emergency Department: Observational Study
Source: JMIR Mhealth Uhealth. 2022 Sep 19;10(9):e38364. doi: 10.2196/38364 (PMC9531004; doi:10.2196/38364)
Supplement: Multimedia Appendix 2 [file mhealth_v10i9e38364_app2.xlsx]

## Sheet: Sheet1
Case ID	Age	Sex	Presenting complaint (ED)	Case status	ED diagnosis available	# ED diagnoses	ED Dx 1	ED Dx 2	ED Dx 3	ED Dx 4	ED Dx 5	ED Dx 6	Disposition	Notes
1	18 - 29	Female	Abdominal pain		Y	3	Splenic cyst	LUQ abdominal pain	PE				Discharge
2	30 - 39	Male	Dizziness	No clear ED Dx	N	4	Dizziness	Meningitis	Encephalopathy	Lyme			Discharge	Treated for lyme disease but serology negative
3	18 - 29	Female	Foot problem		Y	3	Numbness/tingling of foot	L5 spinal root	Insect bite				Discharge
4	40 - 49	Female	Ascites		Y	2	Generalized Abdominal Pain	Spontaneous Bacterial Peritonitis (SBP)	Ascites				Discharge	Final diagnosis Ascites, cause not specified
5	18 - 29	Female	Abdominal pain		Y	4	Intermittent torsion	Dermoid cyst	UTI	Pyelonephritis			Admit	Intermittent tortion of dermoid cyst
6	50 - 59	Male	Chest pain, headache		Y	1	Possible AMI						Left	Patient left without discharge, AMI screen negative
7	50 - 59	Male	Intermitten chest pain for 1 day		Y	3	Gastritis	cholecystectomy	Myocarditis	Possible AMI			Left	Patient left without discharge. AMI screen negative, Troponin normal
8	30 - 39	Male	Facial swelling and redness, started as a small pimple two days ago		Y	2	Dental abscess	Facial cellulitis					Discharge	Confirmed on xray
9	50 - 59	Female	Fatigue		Y	2	Hypokalemia	Malaise and fatigue					Discharge
10	18 - 29	Female	Shortness of breath, abdominal pain	No clear ED Dx	N	1	LUQ pain						Discharge	No diagnosis, urinalysis cloudy
11	50 - 59	Male	Abdominal pain, neck pain	Missing Ada file	N	3	Cervical spine injury	Diverticulitis	cholelithiasis				Discharge
12	30 - 39	Female	Chest pain, arm and leg numbness		Y	6	Acute hyperventilation syndrome	Paresthesias	Right Wrist pain	Type 2 diabetes melitius, hyperglycemia	Muscle spasm of back	Possible AMI	Discharge	AMI screen negative
13	50 - 59	Male	Abdominal pain		Y	2	Transmural burn from cautery	abdominal pain post colonoscopy					Discharge	Investigations including abdominal CT scan - negative
14	30 - 39	Female	Left sided neck/shoulder/arm pain		Y	3	Upper back pain	Neck pain	Muscle spasm				Discharge
15	50 - 59	Female	Headache		Y	2	Migraine	Temporal arteritis					Discharge
16	50 - 59	Female	Right leg pain		Y	1	DVT						Discharge
17	50 - 59	Female	Headache		Y	2	Concussion/ contusion	intracerebral hemorrhage					Discharge	Closed head injury able to be discharged
18	18 - 29	Female	Palpitations	Ada file missing Dx	N	3	Untreated Graves Disease	Thyrotoxicosis	Thyroid storm				Admit
19	40 - 49	Female	Flank Pain		Y	1	pyelonephritis						Discharge
20	60 - 69	Male	Chest Pain, Dizziness		Y	4	Acute coronary syndrome	pneumonia	GERD	anxiety			Discharge	AMI screen negative
21	40 - 49	Male	Abdominal pain	No clear ED Dx	N	2	Diverticulitis	Colitis	Femoral Hernia	Inguinal hernia			Discharge	Diagnosis unknown. CT abdomen, pelvis contrast: No acute intra-abdominal pathology.
22	18 - 29	Female	Back pain		Y	2	Acute bilateral back pain	Back spasm					Discharge
23	40 - 49	Male	Fever, nausea		Y	1	Perirectal abscess						Admit	Horseshoe abscess
24	40 - 49	Male	Flank pain, urinary retention, frequency		Y	3	Renal calculi	Cystitis	Pyelonephritis				Discharge
25	18 - 29	Female	Abdominal pain	Ada file missing Dx	N	5	Gastritis	Peptic ulcer disease	Gallstones	Biliary colic	Pregnancy		Discharge
26	50 - 59	Female	Arm pain	No Ed Diagnosis, Ada files missing Dx	N
27	30 - 39	Female	Flank pain		Y	3	Resistant organism UTI	Diverticulitis	Pyelonephritis				Discharge
28	18 - 29	Female	Sore throat		Y	1	Pharingitis						Discharge	Limited ED diagnoses provided
29	60 - 69	Female	Abdomnal Pain (left upper)		Y	1	splenic vein thrombosis						Discharge
30	18 - 29	Male	Chest Pain		Y	1	Cardiac ischaemia						Admit	Limited ED diagnosis provided
31	40 - 49	Female	Chest Pain		Y	1	Possible AMI						Discharge	AMI screen negative, Limited ED diagnosis provided
32	30 - 39	Female	Right lower quadrant pain		Y	1	Appendicitis						Admit
33	30 - 39	Male	Cramps in abdomen legs, and chest	Missing Ada file	N	3	Inflammation	Infection	Muscle cramping				Discharge
34	30 - 39	Female	Blood in stool		Y	2	Hemorrhoids	Rectal bleeding					Discharge
35	>= 70	Female	UTI		Y	2	UTI	Cystitis					Admit
36	40 - 49	Male	Chest Pain		Y	2	MI	Coronary artery disease					Discharge	AMI screen negative
37	30 - 39	Female	Flank Pain		Y	2	Nephrocalcinosis	UTI					Admit
38	18 - 29	Female	Vaginal discharge, vaginal irritation, cramping		Y	2	Bacterial vaginosis	STI					Discharge	Patient said no to vaginal discharge with Ada, but yes with MD
39	50 - 59	Female		Incorrect EHR ID	N
40	40 - 49	Female	Abdominal pain	Missing Ada file	N	6	Pancreatitis	Hepatitis	UTI	Pyelonephritis	fluid/electrolyte imbalance,	ectopic pregnancy	Admit
